# Supplementary material for: Complete mitochondrial genome sequences for Crown-of-thorns starfish Acanthaster planci and Acanthaster brevispinus
Source: BMC Genomics. 2006 Jan 27;7:17. doi: 10.1186/1471-2164-7-17 (PMC1382216; doi:10.1186/1471-2164-7-17)
Supplement: Additional File 1 — Table 1: Localization of genes and features in the mitochondrial genome of Acanthaster planci and A. brevispinus. Genes with asterisks are coded on the complimentary H strand. [file 1471-2164-7-17-S1.xls]

## Sheet: Sheet2
Table 1: Localization of genes and features in the mitochondrial genome of A. planci and A. brevispinus
	A. planci				A. brevispinus
			Codon/nt				Codon/nt
Genes and features	Location	Size(bp)	Init.	Term.	Location	Size(bp)	Init	Term.
16srRNA*	1-1549	1549			1-1545	1545
Insertion	1550-1555	6			1546-1551	6
ND2*	1556-2620	1065	ATG	TAG	1552-2616	1065	ATG	TAG
tRNA(Ile)*	2621-2692	72			2617-2688	72
over lap	2692	1			2688	1
ND1*	2692-3672	981	GTG	TAG	2688-3668	981	GTG	TAG
tRNA(LeuUAA)*	3673-3744	72			3669-3740	72
Insertion	3745-3772	28			3741-3768	28
tRNA(Gly)	3773-3841	69			3769-3837	69
Insertion	3842	1			3838	1
tRNA(Tyr)*	3843-3912	70			3839-3908	70
tRNA(Asp)	3913-3983	71			3909-3979	71
Insertion	3984	1
tRNA(Met)*	3985-4055	71			3980-4050	71
Insertion	4056-4066	11			4051-4061	11
tRNA(Val)	4067-4134	68			4062-4129	68
tRNA(Cys)*	4135-4201	67			4130-4196	67
tRNA(Trp)*	4202-4271	70			4197-4266	70
Insertion	4272-4276	5			4267-4271	5
tRNA(Ala)	4277-4345	69			4272-4340	69
tRNA(LeuUAG)*	4346-4417	72			4341-4412	72
tRNA(Asn)*	4418-4489	72			4414-4485	72
Insertion	4490-4491	2			4486-4487	2
tRNA(Gln)	4492-4563	72			4488-4559	72
tRNA(Pro)*	4564-4634	71			4560-4629	70
insertion	4635-4664	30			4630-4659	30
CO1	4665-6217	1553	ATG	TA	4660-6212	1553	ATG	TA
tRNA(Arg)	6218-6286	69			6213-6281	69
ND4L	6287-6583	297	ATT	TAA	6282-6578	297	ATT	TAA
CO2	6584-7271	688	ATG	T	6579-7266	688	ATG	T
tRNA(Lys)	7272-7343	72			7267-7338	72
Insertion	7344	1			7339	1
ATP8	7345-7509	165	ATG	TAA	7340-7504	165	ATG	TAA
over lap	7494-7509	16			7489-7504	16
ATP6	7494-8186	693	ATG	TAA	7489-8181	693	ATG	TAA
Insertion	8187-8191	5			8182-8186	5
CO3	8192-8974	783	ATG	TAA	8187-8969	783	ATG	TAA
over lap	8973-8974	2			8968-8969	2
tRNA(SerUGA)*	8973-9043	71			8968-9038	71
Insertion	9044-9072	29			9039-9065	27
ND3	9073-9423	351	ATT	TAA	9066-9416	351	ATT	TAA
Insertion	9424-9430	7			9417-9423	7
ND4	9431-10813	1383	ATG	TAA	9424-10806	1383	ATG	TAG
Insertion	10814-10821	8			10807-10814	8
tRNA(His)	10822-10890	69			10815-10883	69
Insertion	10891	1			10884	1
tRNA(SerGCU)	10892-10959	68			10885-10952	68
ND5	10960-12861	1902	ATG	TAA	10953-12854	1902	ATG	TAA
Insertion	12862-12912	51			12855-12912	58
ND6*	12913-13401	489	ATG	TAG	12913-13401	489	ATG	TAG
Insertion	13402-13415	14			13402-13415	14
Cytb	13416-14553	1138	ATG	T	13416-14553	1138	ATG	T
tRNA(Phe)	14554-14624	71			14554-14624	71
12srRNA	14625-15553	929			14625-15552	928
tRNA(Glu)	15554-15622	69			15553-15621	69
Insertion	15623-15630	8			15623-15630	8
tRNA(Thr)	15631-15702	72			15631-15702	72
cotrol region	15703-16234	532			15703-16254	551
Genes with asterisks are coded on the complimentary H strand.
