# Supplementary material for: Complete mitochondrial genome sequences for Crown-of-thorns starfish Acanthaster planci and Acanthaster brevispinus
Source: BMC Genomics. 2006 Jan 27;7:17. doi: 10.1186/1471-2164-7-17 (PMC1382216; doi:10.1186/1471-2164-7-17)
Supplement: Additional File 2 — Table 2: Comparison of base composition of the mitochondrial genomes of Acanthaster planci, A. brevispinus and Asterina pectinifera. * Data from Asakawa et al. [10]. [file 1471-2164-7-17-S2.xls]

## Sheet: Sheet1
Table 2: Comparison of base composition of the mitochondrial genomes of Acanthaster planci, A. brevispinus and Asterina pectinifera*
		content, %
		A. planci					A. brevispinus					A. pectinifera
Genome		A	C	G	T		A	C	G	T		A	C	G	T
Protein-coding genes
	1st codon position	24.2	25.6	19.2	30.9		24.6	25.4	18.9	31		27.5	23.4	16.5	32.6
	2nd codon position	27.1	27.1	15.5	30.3		27.8	27.2	14.9	30.1		30.2	21.5	19.3	29
	3rd codon position	26	24.5	21	28.5		26.3	25	20.7	28.1		25.1	22.2	18.6	34.2
Total		25.8	25.8	18.6	29.9		26.2	25.9	18.2	29.7		27.3	26.4	11.6	34.6
tRNA genes		31.6	17.6	21	29.8		31.3	17.3	21.3	30.1		33.3	16.5	19.3	30.9
rRNA genes		28.4	19.6	25.1	26.8		27.8	19.7	25.7	26.9		35.3	16.4	20	28.3
Overall (L strand)		31.1	28	15.7	25.2		31.6	28.3	15.3	24.8		32.4	24.6	14.1	28.8
Overall absolute value (L strand)		5052	4097	2550	4535		5138	4607	2484	4025		5269	4001	2297	4693
* Data from Asakawa et al. 1995[10][NCBI: NC-001627]
