# Supplementary material for: Complete mitochondrial genome sequences for Crown-of-thorns starfish Acanthaster planci and Acanthaster brevispinus
Source: BMC Genomics. 2006 Jan 27;7:17. doi: 10.1186/1471-2164-7-17 (PMC1382216; doi:10.1186/1471-2164-7-17)
Supplement: Additional File 3 — Table 3: Total codon usage in the 13 protein-coding genes of Acanthaster planci, A. brevispinus and Asterina pectinifera. *Data from Asakawa et al. [10]. [file 1471-2164-7-17-S3.xls]

## Sheet: Codon
Table 3: Total codon usage in the 13 protein-coding genes of Acanthaster planci, A. brevispinus and A. pectinifera*.
Amino Acid	Codon	A. planci	A. brevispinus	A. pectinifera	Amino Acid	Codon	A. planci	A. brevispinus	A. pectinifera
Phe	UUU	140	144	206	Tyr	UAU	50	38	52
	UUC	155	156	113		UAC	65	76	67
Leu	UUA	99	87	147	His	CAU	16	23	23
	UUG	70	73	65		CAC	69	62	61
	CUU	108	101	131	Gln	CAA	59	61	64
	CUC	122	109	72		CAG	18	20	19
	CUA	153	190	168	Asn	AAU	20	22	40
	CUG	65	62	34		AAC	68	64	58
Ile	AUU	86	82	128		AAA	87	87	110
	AUC	102	99	66	Lys	AAG	53	56	48
	AUA	166	178	178	Asp	GAU	18	16	21
Met	AUG	78	74	78		GAC	48	55	48
Val	GUU	73	81	84	Glu	GAA	64	64	65
	GUC	42	42	38		GAG	29	22	22
	GUA	98	85	82	Cys	UGU	17	11	12
	GUG	54	56	38		UGC	21	25	21
Ser	UCU	63	56	95	Trp	UGA	71	61	78
	UCC	87	100	86		UGG	29	41	24
	UCA	76	74	67	Arg	CGU	6	9	8
	UCG	27	18	23		CGC	12	11	5
Pro	CCU	44	47	58		CGA	42	43	46
	CCC	77	72	61		CGG	17	11	14
	CCA	43	43	47	Ser	AGU	19	23	22
	CCG	15	14	8		AGC	28	20	23
Thr	ACU	57	71	72		AGA	38	49	54
	ACC	100	90	104		AGG	32	23	19
	ACA	84	88	69	Gly	GGU	51	44	38
	ACG	17	25	15		GGC	47	50	32
Ala	GCU	71	51	58		GGA	84	90	112
	GCC	91	112	77		GGG	73	69	49
	GCA	83	84	78	Termination	UAA	7	6	9
	GCG	21	8	20		UAG	3	4	2
* Data from Asakawa et al. 1995[10] [NCBI: NC-001627]
