# Supplementary material for: Complete mitochondrial genome sequences for Crown-of-thorns starfish Acanthaster planci and Acanthaster brevispinus
Source: BMC Genomics. 2006 Jan 27;7:17. doi: 10.1186/1471-2164-7-17 (PMC1382216; doi:10.1186/1471-2164-7-17)
Supplement: Additional File 4 — Table 4: Comparison of nucleotide and amino acid sequences in 13 protein-coding genes of Acanthaster planci, A. brevispinus and Asterina pectinifera.Genes that showed size variations are indicated as bold. [file 1471-2164-7-17-S4.xls]

## Sheet: Sheet1
Table.4: Comparison of nucleotide and amino acid sequences in 13 protein-coding genes of Acanthaster planci, A. brevispinus and A. pectinifera.
gene	number of codons				Percent identities
					A. planci vs A. brevispinus			A. planci vs A. pectinifera*			A. brevispinus vs A. pectinifera
	A. planci	A. brevispinus	A. pectinifera*		nucleotide sequence	Amino Acid		nucleotide sequence	Amino Acid		nucleotide sequence	Amino Acid
ATP6	231	231	231		88.3	90.9		73.2	78.7		73.2	79.1
ATP8	55	55	55		85.5	85.2		60.8	50		64.5	53.7
CO1	519	519	519		89.2	99.2		80.9	96.7		81.5	97.3
CO2	230	230	230		90.6	98.3		79.2	93.9		80.1	93
CO3	261	261	261		90.6	96.5		78.5	91.9		76.9	90.1
Cytb	380	380	380		89.63	97.1		75.9	86.3		76.2	87.9
ND1	327	327	327		87.8	96.9		73.6	80.8		73.3	81.5
ND2	355	355	355		84.2	89.8		67.5	68.9		67.3	67.2
ND3	117	117	111		90.3	95.7		64.1	65.3		67.4	66.1
ND4	461	461	461		87.1	91.3		71.7	68.9		70.8	68.9
ND4L	99	99	99		88.2	91.8		69.7	81.6		69.4	80.6
ND5	634	634	644		84.9	87.7		68.5	63.7		68.7	63.3
ND6	163	163	163		85.9	89.5		66	66		68.9	66.7
Total	3832	3832	3836		87.8	93.3		73.4	77.3		73.4	77.4
*Data from Asakawa et al. (1995)[10] [NCBI: NC-001627]
Genes that show size variations are indicated in bold
