# Supplementary material for: Complete mitochondrial genome sequences for Crown-of-thorns starfish Acanthaster planci and Acanthaster brevispinus
Source: BMC Genomics. 2006 Jan 27;7:17. doi: 10.1186/1471-2164-7-17 (PMC1382216; doi:10.1186/1471-2164-7-17)
Supplement: Additional File 5 — Table 5: Primer sequences for long PCR to amplify the mitochondrial DNA in A. planci and A. brevispinus. [file 1471-2164-7-17-S5.xls]

## Sheet: Table5
	Table 5: List of specimens used in this study
		Order	Family	Species	Accession nos.
	ASTEROIDEA
		Valvatida	Oreasteridae	Oreaster occidentalis	U50059
		Valvatida	Oreasteridae	Oreaster reticulatus	U50060
		Valvatida	Asterinidae	Patiriella parvivipara	U50055
		Valvatida	Asterinidae	Patiriella vivipara	U50054
		Valvatida	Asterinidae	Patiriella exigua	U50053
		Valvatida	Asterinidae	Asterina gibbosa	U50058
		Valvatida	Asterinidae	Asterina miniata	U50056
		Valvatida	Asterinidae	Patiriella gunnii	U50048
		Valvatida	Asterinidae	Patiriella medius	AY458494
		Valvatida	Asterinidae	Patiriella brevispina	U50049
		Valvatida	Asterinidae	Patiriella calcar	U50046
		Valvatida	Asterinidae	Asterina pseudoexigua pacifica	U50057
		Valvatida	Asterinidae	Asterina pectinifera	NC_001627
		Valvatida	Asterinidae	Patiriella pseudoexigua	AY246546
		Valvatida	Asterinidae	Patiriella regularis	U50045
		Paxillosida	Astropectinidae	Astropecten polyacanthus	AB183560
		Paxillosida	Luidiidae	Luidia quinalia	AB183558
		Forcipulatida	Asteriidae	Pisaster ochraceus	NC_004610
	ECHINOIDEA
		Echinoida	Arbaciidae	Arbacia lixula	NC_001770
		Echinoida	Echinidae	Paracentrotus lividus	NC_001572
	HOLOTHUROIDEA
		Dendrochirotida	Cucumariidae	Cucumaria miniata	NC_005929
	OPHIUROIDEA
		Ophiurida	Ophiuridae	Ophiura lutkeni	NC_005930
		Ophiurida	Ophiactidae	Ophiopholis aculeata	AF314589
	CRINOIDEA
		Comatulida	Antedonidae	Florometra serratissima	AF049132
