# Supplementary material for: Complete mitochondrial genome sequences for Crown-of-thorns starfish Acanthaster planci and Acanthaster brevispinus
Source: BMC Genomics. 2006 Jan 27;7:17. doi: 10.1186/1471-2164-7-17 (PMC1382216; doi:10.1186/1471-2164-7-17)
Supplement: Additional File 6 — Table 6: List of specimens used for phylogenetic analysis. [file 1471-2164-7-17-S6.xls]

## Sheet: table6
	Table 6: Oligonucleotide primers that amplify large fragments of A. planci and A. brevispinus
		Primer name	Sequence	Anneling temp.	Fragment length (kbp)
	A. planci	U1 F	AGG CTC ACT CCT CCA AGA C	50	6.6
		U1 R	GGT GCT GGG TCT TGT GCC
		U2 F	GAC GGT CGA ACG AGA TTC C	50	5.9
		U2 R	GGA AAA TGC GCC TGG TAC AA
		U3 F	TCC AGG GAA CTA CAT TGC C	50	5.3
		U3 R	GCG ACC TCG ATG TTG GAT C
	A. brevispinus	Toku1 F	CTG CCT CCG CCA AAC AGA CC	55	4.8
		Toku1 R	TTG AGC TTT GGT GAT GAA
		Toku2 F	GGT GCT GGG TCT TGT GCC	50	6.6
		Toku2 R	GCC ATG AGA GTA ATA ATA CGA ACA G
		Toku3 F	GGA CCC TAA GAA CTA TCC TAC	55	6
		Toku3 R	CTG TTC GTA TTA TTA CTC TCA TGG C
